# Supplementary material for: Regular Exercise Training Induces More Changes on Intestinal Glucose Uptake from Blood and Microbiota Composition in Leaner Compared to Heavier Individuals in Monozygotic Twins Discordant for BMI
Source: Nutrients. 2024 Oct 20;16(20):3554. doi: 10.3390/nu16203554 (PMC11510543; doi:10.3390/nu16203554)
Supplement: Supplementary file 1 [file nutrients-16-03554-s001.zip]

Archive with 1 entries (1 files):
- nutrients-3247171-supplementary.pdf
